# Supplementary material for: Establishment of a Rapid and Effective Agrobacterium-Mediated Genetic Transformation System of Oxalis triangularis ‘Purpurea’
Source: Plants (Basel). 2023 Dec 11;12(24):4130. doi: 10.3390/plants12244130 (PMC10747433; doi:10.3390/plants12244130)
Supplement: Supplementary file 1 [file plants-12-04130-s001.zip]

Archive with 1 entries (1 files):
- plants-2696132-supplementary.pdf
